# Supplementary material for: Influence of Genotype on High Glucosinolate Synthesis Lines of Brassica rapa
Source: Int J Mol Sci. 2021 Jul 7;22(14):7301. doi: 10.3390/ijms22147301 (PMC8305852; doi:10.3390/ijms22147301)
Supplement: Supplementary file 1 [file ijms-22-07301-s001.zip › Supplementary_Tables.xlsx]

## Sheet: Table S1
Table S1. SNPs and InDels of parents and DH lines.
#SampleID	No. of SNPs	AltHom(SNP)	Het(SNP)	No. of INDELs	AltHom(INDEL)	Het(INDEL)	No. of Insertion	No. of Deletion
DH005	2111498	1699145	412353	429082	385906	43176	208201	220881
DH014	2907141	2236629	670512	669371	573974	95397	328319	341052
DH016	2879446	2269652	609794	672250	587087	85163	329295	342955
DH017	2874539	2253403	621136	670007	582312	87695	328293	341714
DH026	2854373	2168575	685798	652646	555428	97218	320033	332613
DH009	2643164	2094665	548499	590859	523658	67201	288620	302239
DH059	2716161	2119526	596635	628632	546146	82486	308183	320449
DH061	2672876	2100174	572702	626420	547623	78797	308054	318366
LP08	3423145	2514862	908283	724760	608833	115927	352177	372583
LP21	2493335	1874516	618819	552220	471077	81143	270937	281283

## Sheet: Table S2
Table S2. Recombinant block details of entire chromosomes.
Chr	start	end	SNPs	LP08	DH005	DH014	DH016	DH017	DH026	DH009	DH059	DH061	LP21
A01	9091	144222	62	LP08	LP21	LP08	LP08	LP08	LP08	LP21	LP21	LP08	LP21
A01	149572	493762	268	LP08	LP21	LP08	LP08	LP08	LP08	LP21	LP21	LP08	LP21
A01	527152	660372	37	LP08	LP21	LP08	LP08	LP08	LP08	LP21	LP21	LP08	LP21
A01	689158	1705920	620	LP08	LP21	LP08	LP08	LP08	LP08	LP21	LP21	LP08	LP21
A01	1767037	2266897	299	LP08	LP21	LP21	LP08	LP08	LP21	LP21	LP21	LP08	LP21
A01	2307333	6366954	1845	LP08	LP21	LP21	LP21	LP21	LP21	LP21	LP21	LP08	LP21
A01	6449303	7856253	674	LP08	LP21	LP21	LP21	LP21	LP21	LP21	LP21	LP08	LP21
A01	7889088	9370408	900	LP08	LP21	LP21	LP21	LP21	LP21	LP21	LP21	LP08	LP21
A01	9385993	10240321	541	LP08	LP21	LP21	LP21	LP21	LP21	LP21	LP21	LP08	LP21
A01	10254943	10693475	323	LP08	LP21	LP21	LP21	LP21	LP21	LP21	LP21	LP08	LP21
A01	10695070	11715989	564	LP08	LP21	LP21	LP21	LP21	LP21	LP21	LP21	LP21	LP21
A01	11718360	15958542	2642	LP08	LP21	LP21	LP21	LP21	LP21	LP21	LP21	LP21	LP21
A01	16096372	17186716	449	LP08	LP21	LP21	LP21	LP21	LP21	LP21	LP21	LP21	LP21
A01	17245888	17246734	14	LP08	HETERO	HETERO	HETERO	HETERO	HETERO	HETERO	HETERO	HETERO	LP21
A01	17247650	18249250	443	LP08	LP21	LP21	LP21	LP21	LP21	LP21	LP21	LP21	LP21
A01	18279811	18607327	19	LP08	LP21	LP21	LP21	LP21	LP21	LP21	LP21	LP21	LP21
A01	18629711	19878409	228	LP08	LP21	LP21	LP21	LP21	LP21	LP21	LP21	LP21	LP21
A01	19908572	21025861	290	LP08	LP21	LP21	LP21	LP21	LP21	LP21	LP21	LP21	LP21
A01	21076015	21077995	11	LP08	LP08	LP08	LP21	LP21	LP08	LP21	LP21	LP21	LP21
A01	21081241	21721013	278	LP08	LP21	LP21	LP21	LP21	LP21	LP21	LP21	LP21	LP21
A01	21786628	22305558	201	LP08	LP21	LP21	LP21	LP21	LP21	LP21	LP21	LP21	LP21
A01	22332225	23642461	610	LP08	LP21	LP21	LP21	LP21	LP21	LP21	LP21	LP21	LP21
A01	23654093	23674331	37	LP08	LP21	LP21	LP21	LP21	LP21	LP21	LP21	LP21	LP21
A01	23682040	24197965	333	LP08	LP21	LP21	LP21	LP21	LP21	LP21	LP21	LP21	LP21
A01	24222239	24518300	218	LP08	LP21	LP21	LP21	LP21	LP21	LP21	LP21	LP21	LP21
A01	24590929	25579433	551	LP08	LP21	LP21	LP21	LP21	LP21	LP21	LP21	LP21	LP21
A01	25598272	25599261	8	LP08	LP21	HETERO	HETERO	HETERO	HETERO	LP21	LP21	LP21	LP21
A01	25628687	26218165	220	LP08	LP21	LP21	LP21	LP21	LP21	LP21	LP21	LP21	LP21
A01	26243190	27174744	534	LP08	LP21	LP21	LP21	LP21	LP21	LP21	LP21	LP21	LP21
A01	27189526	29219725	873	LP08	LP21	LP08	LP21	LP21	LP08	LP21	LP21	LP21	LP21
A01	29286386	29578599	96	LP08	LP21	LP08	LP21	LP21	LP08	LP21	LP21	LP21	LP21
A02	14058	1948490	854	LP08	LP21	LP21	LP21	LP21	LP21	LP08	LP21	LP08	LP21
A02	1950338	2751591	700	LP08	LP21	LP21	LP21	LP21	LP21	LP08	LP21	LP08	LP21
A02	2846914	3617938	319	LP08	LP21	LP21	LP21	LP21	LP21	LP08	LP21	LP08	LP21
A02	3629053	4519072	491	LP08	LP21	LP21	LP21	LP21	LP21	LP08	LP21	LP08	LP21
A02	4581065	10265494	1987	LP08	LP08	LP21	LP21	LP21	LP21	LP08	LP21	LP08	LP21
A02	10336187	12909784	892	LP08	LP08	LP21	LP21	LP21	LP21	LP08	LP21	LP08	LP21
A02	12926987	13270255	111	LP08	LP08	LP21	LP21	LP21	LP21	LP08	LP21	LP08	LP21
A02	13311353	14267842	429	LP08	LP08	LP21	LP21	LP21	LP21	LP08	LP21	LP08	LP21
A02	14278198	15265900	309	LP08	LP08	LP21	LP21	LP21	LP21	LP08	LP21	LP08	LP21
A02	15274929	15308561	9	LP08	LP08	LP21	LP21	LP21	LP21	LP08	LP21	LP21	LP21
A02	15348685	15426612	71	LP08	LP08	LP21	LP21	LP21	LP21	LP08	LP21	LP21	LP21
A02	15465278	15742546	135	LP08	LP08	LP21	LP21	LP21	LP21	LP08	LP21	LP21	LP21
A02	15780094	15820053	16	LP08	LP08	LP21	LP21	LP21	LP21	LP08	LP21	LP21	LP21
A02	15832115	17088918	637	LP08	LP08	LP21	LP21	LP21	LP21	LP08	LP21	LP21	LP21
A02	17115351	18099946	336	LP08	LP08	LP21	LP21	LP21	LP21	LP08	LP21	LP21	LP21
A02	18106919	18107210	6	LP08	LP08	LP21	HETERO	HETERO	LP21	LP08	LP21	LP21	LP21
A02	18109977	18755468	392	LP08	LP08	LP21	LP21	LP21	LP21	LP08	LP21	LP21	LP21
A02	18944471	18954682	66	LP08	LP08	LP21	LP21	LP21	LP21	LP08	LP21	LP21	LP21
A02	18969390	18970908	6	LP08	LP08	LP21	LP21	LP21	LP21	LP08	LP21	LP21	LP21
A02	18971413	24430122	2792	LP08	LP08	LP21	LP21	LP21	LP21	LP08	LP21	LP21	LP21
A02	24450786	26342480	546	LP08	LP08	LP21	LP21	LP21	LP21	LP08	LP21	LP21	LP21
A02	26356371	26357082	7	LP08	HETERO	LP21	LP21	LP21	LP21	HETERO	LP21	LP21	LP21
A02	26370476	26961717	197	LP08	LP08	LP21	LP21	LP21	LP21	LP08	LP21	LP21	LP21
A02	26983177	27379998	144	LP08	LP08	LP21	LP21	LP21	LP21	LP08	LP21	LP21	LP21
A02	27539577	27766374	63	LP08	LP08	LP21	LP21	LP21	LP21	LP08	LP21	LP21	LP21
A02	27789444	28366866	242	LP08	LP08	LP08	LP21	LP21	LP08	LP08	LP21	LP21	LP21
A02	28393758	28848337	176	LP08	LP08	LP08	LP21	LP21	LP08	LP08	LP08	LP21	LP21
A02	28940507	31438312	671	LP08	LP08	LP08	LP21	LP21	LP08	LP08	LP08	LP21	LP21
A03	23859	1437090	636	LP08	LP08	LP08	LP21	LP21	LP08	LP21	LP21	LP08	LP21
A03	1437752	10925940	4114	LP08	LP08	LP08	LP08	LP08	LP08	LP21	LP21	LP08	LP21
A03	11009037	12904763	437	LP08	LP08	LP08	LP08	LP08	LP08	LP21	LP21	LP08	LP21
A03	12929867	15368315	691	LP08	LP08	LP08	LP08	LP08	LP08	LP21	LP21	LP21	LP21
A03	15372612	17466978	820	LP08	LP08	LP08	LP08	LP08	LP08	LP21	LP21	LP21	LP21
A03	17484182	19446015	875	LP08	LP08	LP08	LP08	LP08	LP08	LP21	LP21	LP21	LP21
A03	19461113	19462609	9	LP08	LP08	LP08	LP08	LP08	LP08	HETERO	HETERO	HETERO	LP21
A03	19493579	20603946	424	LP08	LP08	LP08	LP08	LP08	LP08	LP21	LP21	LP21	LP21	3716
A03	20609826	23248122	906	LP08	LP08	LP08	LP08	LP08	LP08	LP21	LP21	LP21	LP21
A03	23263995	23729467	528	LP08	LP08	LP08	LP21	LP21	LP08	LP21	LP21	LP21	LP21
A03	23730867	24350624	344	LP08	LP08	LP08	LP21	LP21	LP08	LP21	LP21	LP21	LP21
A03	24439181	33584945	3310	LP08	LP08	LP08	LP21	LP21	LP08	LP21	LP21	LP21	LP21
A03	33586167	34872228	678	LP08	LP08	LP08	LP21	LP21	LP08	LP21	LP21	LP21	LP21
A03	34874186	35471710	393	LP08	LP08	LP08	LP21	LP21	LP08	LP21	LP21	LP21	LP21
A03	35472676	36093817	291	LP08	LP08	LP08	LP21	LP21	LP08	LP21	LP21	LP21	LP21
A03	36103064	36885833	1198	LP08	LP08	LP08	LP21	LP21	LP08	LP21	LP21	LP21	LP21
A03	36887709	36889961	11	LP08	LP08	LP08	LP21	LP21	LP08	LP21	LP21	LP21	LP21
A03	36891756	37206866	252	LP08	LP08	LP08	LP21	LP21	LP08	LP21	LP21	LP21	LP21
A03	37211561	37818711	562	LP08	LP08	LP08	LP21	LP21	LP08	LP21	LP21	LP21	LP21
A03	37911816	38153931	73	LP08	LP08	LP08	LP21	LP21	LP08	LP21	LP21	LP21	LP21
A04	6374	996794	338	LP08	LP21	LP21	LP21	LP21	LP21	LP21	LP21	LP08	LP21
A04	1049471	1053545	19	LP08	LP21	LP21	LP21	LP21	LP21	LP21	LP21	LP21	LP21
A04	1058761	1175611	40	LP08	LP21	LP21	LP21	LP21	LP21	LP21	LP21	LP08	LP21
A04	1177777	3163917	443	LP08	LP21	LP21	LP21	LP21	LP21	LP21	LP21	LP21	LP21
A04	3172205	4977421	702	LP08	LP21	LP21	LP21	LP21	LP21	LP21	LP21	LP21	LP21
A04	5031175	5264585	117	LP08	LP21	LP21	LP21	LP21	LP21	LP21	LP21	LP21	LP21
A04	5333636	6545695	610	LP08	LP21	LP21	LP21	LP21	LP21	LP21	LP21	LP21	LP21
A04	6554315	7439853	869	LP08	LP21	LP21	LP21	LP21	LP21	LP21	LP21	LP21	LP21
A04	7447605	7448684	10	LP08	LP21	LP21	HETERO	HETERO	LP21	LP21	LP21	LP21	LP21
A04	7450492	8479830	737	LP08	LP21	LP21	LP21	LP21	LP21	LP21	LP21	LP21	LP21
A04	8481880	8485669	53	LP08	HETERO	LP21	HETERO	HETERO	LP21	HETERO	LP21	LP21	LP21
A04	8516883	8831450	125	LP08	LP21	LP21	LP21	LP21	LP21	LP21	LP21	LP21	LP21
A04	8846416	13281263	1629	LP08	LP21	LP21	LP21	LP21	LP21	LP21	LP21	LP21	LP21
A04	13306931	15867583	696	LP08	LP21	LP08	LP21	LP21	LP08	LP21	LP21	LP21	LP21
A05	12705	1363205	619	LP08	LP21	LP21	LP21	LP21	LP21	LP21	LP08	LP21	LP21
A05	1385690	2327688	554	LP08	LP21	LP21	LP08	LP08	LP21	LP21	LP08	LP21	LP21
A05	2336245	2547832	129	LP08	LP21	LP21	LP08	LP08	LP21	LP21	LP08	LP21	LP21
A05	2587426	5574154	1674	LP08	LP21	LP21	LP08	LP08	LP21	LP21	LP08	LP08	LP21
A05	5618904	5620390	8	LP08	HETERO	LP21	LP08	LP08	LP21	HETERO	LP08	LP08	LP21
A05	5631925	6198400	354	LP08	LP21	LP21	LP08	LP08	LP21	LP21	LP08	LP08	LP21
A05	6219223	6342443	59	LP08	LP21	LP08	LP08	LP08	LP08	LP21	LP08	LP08	LP21
A05	6342449	7116992	256	LP08	LP21	LP08	LP08	LP08	LP08	LP08	LP08	LP08	LP21
A05	7202438	11958883	1061	LP08	LP21	LP08	LP08	LP08	LP08	LP08	LP08	LP08	LP21
A05	12368292	14675287	1051	LP08	LP21	LP08	LP08	LP08	LP08	LP08	LP08	LP08	LP21
A05	14686766	15070263	382	LP08	LP21	LP08	LP08	LP08	LP08	LP08	LP08	LP08	LP21
A05	15073856	16710479	726	LP08	LP21	LP08	LP08	LP08	LP08	LP08	LP08	LP08	LP21
A05	16750249	17109913	144	LP08	LP21	LP08	LP08	LP08	LP08	LP08	LP08	LP08	LP21
A05	17181933	17253459	23	LP08	LP21	LP08	LP08	LP08	LP08	LP08	LP08	LP08	LP21
A05	17261005	19887172	507	LP08	LP21	LP08	LP08	LP08	LP08	LP08	LP08	LP08	LP21
A05	19887755	19889132	11	LP08	LP21	LP08	LP08	LP08	LP08	LP08	LP08	HETERO	LP21
A05	19919584	20939976	486	LP08	LP21	LP08	LP08	LP08	LP08	LP08	LP08	LP08	LP21
A05	20943463	21197490	110	LP08	LP21	LP08	LP08	LP08	LP08	LP08	LP21	LP08	LP21
A05	21242714	24974484	1827	LP08	LP21	LP08	LP08	LP08	LP08	LP08	LP21	LP08	LP21
A05	24977037	25369793	433	LP08	LP21	LP08	LP08	LP08	LP08	LP08	LP21	LP08	LP21
A05	25420648	25788253	509	LP08	LP21	LP08	LP08	LP08	LP08	LP08	LP21	LP08	LP21
A05	25788395	25788601	8	LP08	LP21	LP21	LP21	LP21	LP21	LP21	LP21	LP21	LP21
A05	25798368	25827747	12	LP08	LP21	LP08	LP08	LP08	LP08	LP08	LP21	LP08	LP21
A05	25827815	25832649	8	LP08	LP21	LP08	LP08	LP08	LP08	LP08	LP21	LP08	LP21
A05	25833125	25834482	7	LP08	LP21	LP21	LP21	LP21	LP21	LP21	LP21	LP21	LP21
A05	25834533	25864761	56	LP08	LP21	LP08	LP08	LP08	LP08	LP08	LP21	LP08	LP21
A05	25878849	25879471	23	LP08	LP21	LP21	LP21	LP21	LP21	LP21	LP21	LP21	LP21
A05	25883354	25883867	11	LP08	LP21	LP21	LP21	LP21	LP21	LP21	LP21	LP21	LP21
A05	25904905	27398190	771	LP08	LP21	LP08	LP08	LP08	LP08	LP08	LP21	LP08	LP21
A05	27472033	27990710	287	LP08	LP08	LP08	LP08	LP08	LP08	LP08	LP21	LP08	LP21
A05	28051682	28476091	159	LP08	LP21	LP08	LP08	LP08	LP08	LP08	LP21	LP08	LP21
A06	120370	5093668	1867	LP08	LP21	LP21	LP08	LP08	LP21	LP21	LP21	LP21	LP21
A06	5411625	5936972	257	LP08	LP21	LP21	LP08	LP08	LP21	LP21	LP21	LP21	LP21
A06	5939698	6044053	62	LP08	LP21	LP21	LP08	LP08	LP21	LP21	LP08	LP21	LP21
A06	6073353	9498762	1642	LP08	LP21	LP21	LP08	LP08	LP21	LP08	LP08	LP21	LP21
A06	9528814	10012095	100	LP08	LP21	LP21	LP08	LP08	LP21	LP08	LP08	LP21	LP21
A06	10018277	10030070	8	LP08	LP21	LP21	LP08	LP08	LP21	LP08	LP08	LP21	LP21
A06	10047336	11138243	399	LP08	LP21	LP21	LP08	LP08	LP21	LP08	LP08	LP21	LP21
A06	11168424	11348712	51	LP08	LP21	LP21	LP08	LP08	LP21	LP08	LP08	LP21	LP21
A06	11380956	11967041	374	LP08	LP21	LP21	LP08	LP08	LP21	LP08	LP08	LP21	LP21
A06	11973453	11974104	6	LP08	LP21	LP21	LP21	LP21	LP21	LP21	LP21	LP21	LP21
A06	11984135	13143934	768	LP08	LP21	LP21	LP08	LP08	LP21	LP08	LP08	LP21	LP21
A06	13149323	13150107	9	LP08	LP21	LP21	LP08	LP08	LP21	LP08	LP08	LP21	LP21
A06	13155765	13596913	837	LP08	LP21	LP21	LP08	LP08	LP21	LP08	LP08	LP21	LP21
A06	13597241	13602163	6	LP08	HETERO	HETERO	LP08	LP08	HETERO	LP08	LP08	LP21	LP21
A06	13604029	15213998	2148	LP08	LP21	LP21	LP08	LP08	LP21	LP08	LP08	LP21	LP21
A06	15322543	15344364	7	LP08	LP08	LP08	LP08	LP08	LP08	LP08	LP08	LP08	LP21
A06	15562886	15776963	110	LP08	LP21	LP21	LP08	LP08	LP21	LP08	LP08	LP21	LP21
A06	15781289	17685335	1755	LP08	LP21	LP21	LP08	LP08	LP21	LP08	LP08	LP21	LP21
A06	17695073	19191486	800	LP08	LP21	LP21	LP08	LP08	LP21	LP08	LP08	LP21	LP21
A06	19213627	19342959	138	LP08	LP21	LP21	LP08	LP08	LP21	LP08	LP21	LP21	LP21
A06	19343067	19433090	65	LP08	LP21	LP21	LP08	LP08	LP21	LP08	LP21	LP21	LP21
A06	19452795	20410098	367	LP08	LP21	LP21	LP08	LP08	LP21	LP08	LP21	LP21	LP21
A06	20418459	24504208	1481	LP08	LP21	LP21	LP08	LP08	LP21	LP21	LP21	LP21	LP21
A06	24530618	27228367	1148	LP08	LP21	LP21	LP08	LP08	LP21	LP21	LP21	LP21	LP21
A06	27290720	27466480	75	LP08	LP21	LP21	LP08	LP08	LP21	LP21	LP21	LP08	LP21
A06	27504274	28355595	223	LP08	LP21	LP21	LP08	LP08	LP21	LP21	LP21	LP08	LP21
A06	28359123	28751505	207	LP08	LP21	LP21	LP08	LP08	LP21	LP21	LP21	LP08	LP21
A06	28800599	29157479	131	LP08	LP21	LP21	LP08	LP08	LP21	LP21	LP21	LP08	LP21
A07	15881	79954	56	LP08	LP21	LP21	LP08	LP08	LP21	LP21	LP08	LP08	LP21
A07	108661	172540	53	LP08	LP21	LP21	LP08	LP08	LP21	LP21	LP08	LP08	LP21
A07	205966	553123	152	LP08	LP21	LP21	LP08	LP08	LP21	LP08	LP08	LP08	LP21
A07	577563	660198	14	LP08	LP08	LP21	LP08	LP08	LP21	LP08	LP08	LP08	LP21
A07	673589	1063158	39	LP08	LP08	LP08	LP08	LP08	LP08	LP08	LP08	LP08	LP21
A07	1134043	1378784	107	LP08	LP08	LP08	LP08	LP08	LP08	LP08	LP08	LP08	LP21
A07	1484962	1565188	10	LP08	LP08	LP08	LP08	LP08	LP08	LP08	LP08	LP08	LP21
A07	1566490	3163394	414	LP08	LP08	LP08	LP08	LP08	LP08	LP08	LP08	LP08	LP21
A07	3174662	3176431	11	LP08	LP21	LP21	LP21	LP21	LP21	LP21	LP21	LP21	LP21
A07	3198785	3839544	242	LP08	LP08	LP08	LP08	LP08	LP08	LP08	LP08	LP08	LP21
A07	3843792	3955797	44	LP08	LP08	LP08	LP08	LP08	LP08	LP08	LP08	LP08	LP21
A07	3975422	4010911	28	LP08	LP08	LP08	LP08	LP08	LP08	LP08	LP08	LP08	LP21
A07	4011783	4016243	16	LP08	HETERO	LP08	LP08	LP08	LP08	LP08	HETERO	LP08	LP21
A07	4030299	4116898	16	LP08	LP08	LP08	LP08	LP08	LP08	LP08	LP08	LP08	LP21
A07	4125077	5391136	192	LP08	LP08	LP08	LP08	LP08	LP08	LP08	LP08	LP08	LP21
A07	5548899	5744863	46	LP08	LP08	LP08	LP08	LP08	LP08	LP08	LP08	LP08	LP21
A07	6157486	7015945	157	LP08	LP08	LP08	LP08	LP08	LP08	LP08	LP08	LP08	LP21
A07	7034402	7036019	7	LP08	LP08	LP08	LP08	LP08	LP08	LP08	LP08	LP08	LP21
A07	7036806	7730842	244	LP08	LP08	LP08	LP08	LP08	LP08	LP08	LP08	LP08	LP21
A07	7757650	7990759	125	LP08	LP08	LP08	LP08	LP08	LP08	LP08	LP08	LP08	LP21
A07	8135003	9190598	447	LP08	LP08	LP08	LP08	LP08	LP08	LP08	LP08	LP08	LP21
A07	9203797	9208053	12	LP08	LP08	LP08	HETERO	HETERO	LP08	LP08	HETERO	LP21	LP21
A07	9232973	9391689	50	LP08	LP08	LP08	LP08	LP08	LP08	LP08	LP08	LP08	LP21
A07	9425376	11617534	470	LP08	LP08	LP08	LP08	LP08	LP08	LP08	LP08	LP08	LP21
A07	11635639	12637895	332	LP08	LP08	LP08	LP08	LP08	LP08	LP08	LP08	LP08	LP21
A07	12911354	13842385	323	LP08	LP08	LP08	LP08	LP08	LP08	LP08	LP08	LP08	LP21
A07	13873149	14021047	43	LP08	LP08	LP08	LP08	LP08	LP08	LP08	LP08	LP08	LP21
A07	14196649	18692546	1830	LP08	LP08	LP08	LP08	LP08	LP08	LP08	LP08	LP08	LP21
A07	18694478	18697823	7	LP08	HETERO	HETERO	HETERO	HETERO	HETERO	HETERO	HETERO	HETERO	LP21
A07	18717231	18981383	48	LP08	LP08	LP08	LP08	LP08	LP08	LP08	LP08	LP08	LP21
A07	19022208	19819584	625	LP08	LP08	LP08	LP08	LP08	LP08	LP08	LP08	LP08	LP21
A07	19820342	23955116	2233	LP08	LP08	LP08	LP08	LP08	LP08	LP08	LP08	LP08	LP21
A07	23959591	23959971	9	LP08	LP08	HETERO	LP08	LP08	HETERO	HETERO	HETERO	HETERO	LP21
A07	24002062	24627468	195	LP08	LP08	LP08	LP08	LP08	LP08	LP08	LP08	LP08	LP21
A08	10029	1798814	532	LP08	LP08	LP21	LP08	LP08	LP21	LP08	LP21	LP21	LP21
A08	1798874	2236667	82	LP08	LP21	LP21	LP08	LP08	LP21	LP08	LP21	LP21	LP21
A08	2278677	2771553	94	LP08	LP21	LP21	LP08	LP08	LP21	LP08	LP21	LP21	LP21
A08	2793602	3313157	128	LP08	LP21	LP21	LP08	LP08	LP21	LP08	LP21	LP21	LP21
A08	3358006	3899749	212	LP08	LP21	LP21	LP08	LP08	LP21	LP08	LP21	LP21	LP21
A08	3922360	3925119	9	LP08	HETERO	HETERO	LP08	LP08	HETERO	LP08	HETERO	LP21	LP21
A08	3949700	4940406	297	LP08	LP21	LP21	LP08	LP08	LP21	LP08	LP21	LP21	LP21
A08	4963594	8159866	1533	LP08	LP21	LP21	LP08	LP08	LP21	LP08	LP21	LP21	LP21
A08	8163930	10963709	468	LP08	LP21	LP21	LP08	LP08	LP21	LP08	LP21	LP21	LP21
A08	10980551	10984507	15	LP08	LP08	LP08	LP08	LP08	LP08	LP21	LP21	LP21	LP21
A08	10992740	14187134	489	LP08	LP21	LP21	LP08	LP08	LP21	LP08	LP21	LP21	LP21
A08	14195422	14850087	151	LP08	LP21	LP21	LP08	LP08	LP21	LP08	LP21	LP21	LP21
A08	14867030	15521217	259	LP08	LP21	LP08	LP08	LP08	LP08	LP08	LP21	LP21	LP21
A08	15559186	15586037	23	LP08	LP21	LP21	LP08	LP08	LP21	LP08	LP21	LP21	LP21
A08	15606107	19387014	2013	LP08	LP21	LP08	LP08	LP08	LP08	LP08	LP21	LP21	LP21
A08	19435340	20175989	675	LP08	LP21	LP08	LP08	LP08	LP08	LP08	LP21	LP21	LP21
A08	20193704	21061460	809	LP08	LP21	LP08	LP08	LP08	LP08	LP08	LP21	LP08	LP21
A08	21066896	22877538	1349	LP08	LP08	LP08	LP08	LP08	LP08	LP08	LP21	LP08	LP21
A09	4575	4840949	1635	LP08	LP21	LP08	LP08	LP08	LP08	LP21	LP21	LP08	LP21
A09	4842335	7271702	983	LP08	LP21	LP08	LP08	LP08	LP08	LP08	LP21	LP08	LP21
A09	7315980	7327515	8	LP08	LP08	LP08	LP08	LP08	LP08	LP08	LP21	LP08	LP21
A09	7435406	7991741	193	LP08	LP08	LP08	LP08	LP08	LP08	LP08	LP08	LP08	LP21
A09	8047049	8047226	7	LP08	LP21	LP21	HETERO	HETERO	LP21	LP21	LP21	HETERO	LP21
A09	8065099	8973142	235	LP08	LP08	LP08	LP08	LP08	LP08	LP08	LP08	LP08	LP21
A09	8988958	9353190	122	LP08	LP08	LP08	LP08	LP08	LP08	LP08	LP08	LP08	LP21
A09	9432399	10696352	289	LP08	LP08	LP08	LP08	LP08	LP08	LP08	LP08	LP21	LP21
A09	10832893	11290840	86	LP08	LP08	LP08	LP08	LP08	LP08	LP08	LP08	LP21	LP21
A09	11353401	11520005	40	LP08	LP08	LP08	LP08	LP08	LP08	LP08	LP08	LP21	LP21
A09	11659746	13268894	714	LP08	LP08	LP08	LP08	LP08	LP08	LP08	LP08	LP21	LP21
A09	13297688	13648208	102	LP08	LP08	LP08	LP08	LP08	LP08	LP08	LP08	LP21	LP21
A09	13650506	18056313	1090	LP08	LP08	LP08	LP08	LP08	LP08	LP08	LP08	LP21	LP21
A09	18063573	18067210	12	LP08	HETERO	HETERO	HETERO	HETERO	HETERO	HETERO	HETERO	LP21	LP21
A09	18079930	18080701	26	LP08	LP08	LP08	LP08	LP08	LP08	LP08	LP08	LP21	LP21
A09	18125916	18947465	279	LP08	LP08	LP08	LP08	LP08	LP08	LP08	LP08	LP21	LP21
A09	19002304	19087501	42	LP08	LP08	LP08	LP08	LP08	LP08	LP08	LP08	LP21	LP21
A09	19108242	20188778	783	LP08	LP08	LP08	LP08	LP08	LP08	LP08	LP08	LP21	LP21
A09	20204182	20423897	465	LP08	LP08	LP08	LP08	LP08	LP08	LP08	LP08	LP21	LP21
A09	20460684	22686556	561	LP08	LP08	LP08	LP08	LP08	LP08	LP08	LP08	LP21	LP21
A09	23298458	23620220	103	LP08	LP08	LP08	LP08	LP08	LP08	LP08	LP08	LP21	LP21
A09	23629061	24182887	341	LP08	LP08	LP08	LP08	LP08	LP08	LP08	LP08	LP21	LP21
A09	24305965	27541567	1014	LP08	LP08	LP08	LP08	LP08	LP08	LP08	LP08	LP21	LP21
A09	27553048	27558003	12	LP08	LP21	LP21	LP08	LP08	LP21	LP21	LP08	LP08	LP21
A09	27572697	30917808	1246	LP08	LP08	LP08	LP08	LP08	LP08	LP08	LP08	LP21	LP21
A10	8650	6064813	2434	LP08	LP08	LP21	LP08	LP08	LP21	LP21	LP21	LP21	LP21
A10	6069444	6072385	14	LP08	LP08	LP21	LP08	LP08	LP21	HETERO	LP21	LP21	LP21
A10	6077304	6744446	308	LP08	LP08	LP21	LP08	LP08	LP21	LP21	LP21	LP21	LP21
A10	6760679	7188631	411	LP08	LP08	LP21	LP08	LP08	LP21	LP21	LP21	LP21	LP21
